# Supplementary material for: Bile acid metabolism and invasion-related genes as therapeutic monitoring biomarkers in non-small cell lung cancer
Source: Discov Oncol. 2025 Nov 10;16:2075. doi: 10.1007/s12672-025-03925-x (PMC12602768; doi:10.1007/s12672-025-03925-x)
Supplement: Supplementary file 1 — Supplementary material 1. [file 12672_2025_3925_MOESM1_ESM.zip]

Archive with 10 entries (9 files):
- 5-SupplementaryTable/
- __MACOSX/._5-SupplementaryTable
- 5-SupplementaryTable/Table S4.Logoutput.xlsx
- __MACOSX/5-SupplementaryTable/._Table S4.Logoutput.xlsx
- 5-SupplementaryTable/Table S2.IRGs.xlsx
- __MACOSX/5-SupplementaryTable/._Table S2.IRGs.xlsx
- 5-SupplementaryTable/Table S3.BAM&IRGs.xlsx
- __MACOSX/5-SupplementaryTable/._Table S3.BAM&IRGs.xlsx
- 5-SupplementaryTable/Table S1.BAMRGs.xlsx
- __MACOSX/5-SupplementaryTable/._Table S1.BAMRGs.xlsx
