# Supplementary material for: Bile acid metabolism and invasion-related genes as therapeutic monitoring biomarkers in non-small cell lung cancer
Source: Discov Oncol. 2025 Nov 10;16:2075. doi: 10.1007/s12672-025-03925-x (PMC12602768; doi:10.1007/s12672-025-03925-x)
Supplement: Supplementary file 1 — Supplementary material 1. [file 12672_2025_3925_MOESM1_ESM.zip › 5-SupplementaryTable/Table S4.Logoutput.xlsx]

## Sheet: Logoutput
	gene	OR	OR_1	OR_2	pvalue	OR(95% CI)
1	PEX14	-3.88351	-7.09128	-1.38457	0.0066	-3.88(-7.09~-1.38)
2	MTHFR	-5.08583	-9.56411	-1.54407	0.011	-5.09(-9.56~-1.54)
3	SCP2	-2.42059	-4.69078	-0.540055	0.02	-2.42(-4.69~-0.54)
4	ACADM	-6.14349	-11.5989	-1.70048	0.013	-6.14(-11.6~-1.7)
5	PEX10	-5.62503	-10.5736	-1.58955	0.012	-5.63(-10.57~-1.59)
6	AKR1A1	-2.36625	-4.07341	-1.08063	0.0014	-2.37(-4.07~-1.08)
7	CPT2	3.37811	0.404568	7.06059	0.042	3.38(0.4~7.06)
8	MCL1	0.905594	0.138225	1.82968	0.032	0.91(0.14~1.83)
9	CRABP2	1.50471	0.0656795	3.22217	0.057	1.5(0.07~3.22)
10	FH	-4.91527	-9.23534	-1.59424	0.01	-4.92(-9.24~-1.59)
11	HADHA	-2.87293	-5.03804	-1.1622	0.003	-2.87(-5.04~-1.16)
12	DHRS9	0.822862	0.215712	1.55032	0.014	0.82(0.22~1.55)
13	AGPS	-4.96614	-9.73142	-1.20976	0.019	-4.97(-9.73~-1.21)
14	ACP1	-1.39449	-3.01681	-0.0601504	0.058	-1.39(-3.02~-0.06)
15	NFE2L2	1.99713	0.580631	3.82377	0.013	2(0.58~3.82)
16	GPBAR1	-1.53511	-2.73613	-0.590476	0.0042	-1.54(-2.74~-0.59)
17	MLH1	-4.13885	-8.24923	-0.641134	0.03	-4.14(-8.25~-0.64)
18	ABHD5	0.785881	0.199194	1.50615	0.016	0.79(0.2~1.51)
19	CPOX	-4.16828	-7.31796	-1.74481	0.0027	-4.17(-7.32~-1.74)
20	MCCC1	-3.57569	-6.85324	-0.862572	0.017	-3.58(-6.85~-0.86)
21	EIF2B5	-2.16249	-4.44322	-0.242904	0.039	-2.16(-4.44~-0.24)
22	ACOX3	-3.894	-8.19	-0.393694	0.048	-3.89(-8.19~-0.39)
23	NR3C2	-3.09567	-6.21066	-0.550375	0.028	-3.1(-6.21~-0.55)
24	APC	1.89009	0.555546	3.54098	0.011	1.89(0.56~3.54)
25	HMGCR	1.7015	0.213386	3.45384	0.036	1.7(0.21~3.45)
26	MAPK14	1.10223	0.346025	2.01819	0.0084	1.1(0.35~2.02)
27	TNF	-1.8795	-3.3166	-0.752971	0.0034	-1.88(-3.32~-0.75)
28	APOM	1.95749	0.111986	4.14714	0.053	1.96(0.11~4.15)
29	EHMT2	-2.65194	-4.98278	-0.789865	0.011	-2.65(-4.98~-0.79)
30	HLA-DQB1	-0.67316	-1.449	-0.0110922	0.061	-0.67(-1.45~-0.01)
31	PFDN6	-1.87605	-3.98071	-0.216472	0.047	-1.88(-3.98~-0.22)
32	ARG1	0.640349	0.270161	1.11006	0.0022	0.64(0.27~1.11)
33	AHR	-2.49549	-4.55782	-0.866785	0.007	-2.5(-4.56~-0.87)
34	OGDH	-2.94629	-5.16068	-1.18704	0.0031	-2.95(-5.16~-1.19)
35	CD36	-2.31902	-3.94916	-1.12468	0.00094	-2.32(-3.95~-1.12)
36	BRAF	2.9852	0.980336	5.4684	0.0077	2.99(0.98~5.47)
37	CYCS	-2.22697	-4.3117	-0.55424	0.018	-2.23(-4.31~-0.55)
38	GUSB	-3.34088	-6.16148	-1.07526	0.0087	-3.34(-6.16~-1.08)
39	ASL	3.29694	1.13739	6.2292	0.0096	3.3(1.14~6.23)
40	HGF	3.66422	1.45943	6.64972	0.0046	3.66(1.46~6.65)
41	IRF5	-2.9084	-5.09528	-1.32599	0.0018	-2.91(-5.1~-1.33)
42	ASPH	1.3169	0.608244	2.28919	0.0014	1.32(0.61~2.29)
43	ASAH1	1.46354	0.331314	2.91214	0.022	1.46(0.33~2.91)
44	PEX2	6.86316	2.36489	13.2434	0.012	6.86(2.36~13.24)
45	ABCA1	0.839797	0.0960332	1.72236	0.039	0.84(0.1~1.72)
46	JAK2	1.31637	0.314375	2.53973	0.018	1.32(0.31~2.54)
47	ALDH1A1	-1.70435	-3.0585	-0.692718	0.0037	-1.7(-3.06~-0.69)
48	ALAD	-6.78976	-11.8791	-2.98306	0.0022	-6.79(-11.88~-2.98)
49	TLR4	0.547174	0.135591	1.04503	0.016	0.55(0.14~1.05)
50	SLC27A4	-2.91919	-5.63409	-0.764482	0.016	-2.92(-5.63~-0.76)
51	PDHA1	-2.57677	-5.63348	-0.0878151	0.062	-2.58(-5.63~-0.09)
52	HSD17B10	-1.82474	-3.32435	-0.629749	0.0067	-1.82(-3.32~-0.63)
53	PTEN	1.19661	0.356333	2.22516	0.01	1.2(0.36~2.23)
54	FAS	1.80622	0.237165	3.67005	0.035	1.81(0.24~3.67)
55	GLUD1	-3.4916	-6.33909	-1.23428	0.0062	-3.49(-6.34~-1.23)
56	LIPA	-2.13035	-3.74255	-0.876337	0.003	-2.13(-3.74~-0.88)
57	ABCC2	6.09611	1.89659	11.592	0.012	6.1(1.9~11.59)
58	ACAT1	-2.24115	-4.79879	-0.0672059	0.058	-2.24(-4.8~-0.07)
59	PDHX	-4.44225	-8.56132	-1.14178	0.017	-4.44(-8.56~-1.14)
60	CD44	-1.23871	-2.6572	-0.0472847	0.057	-1.24(-2.66~-0.05)
61	NR1H3	-4.24342	-8.99703	-0.644301	0.042	-4.24(-9~-0.64)
62	FADS1	-8.91682	-16.3599	-3.74404	0.0046	-8.92(-16.36~-3.74)
63	SLC3A2	-3.40237	-6.09031	-1.39845	0.0037	-3.4(-6.09~-1.4)
64	PC	-13.9524	-24.7107	-6.30694	0.0022	-13.95(-24.71~-6.31)
65	GSTP1	-1.38256	-2.38403	-0.618744	0.0017	-1.38(-2.38~-0.62)
66	UCP2	-1.33384	-2.45684	-0.425912	0.0087	-1.33(-2.46~-0.43)
67	FDX1	-3.04001	-5.37336	-1.25681	0.003	-3.04(-5.37~-1.26)
68	DLAT	-3.68623	-7.13017	-0.872463	0.019	-3.69(-7.13~-0.87)
69	SCARB1	-5.57264	-10.4218	-1.65058	0.011	-5.57(-10.42~-1.65)
70	CD4	-1.55461	-2.6294	-0.765983	0.00074	-1.55(-2.63~-0.77)
71	RARG	-3.05673	-5.79331	-0.870006	0.013	-3.06(-5.79~-0.87)
72	HAL	0.595646	0.11155	1.17821	0.026	0.6(0.11~1.18)
73	PCCA	-6.81489	-13.7026	-1.37752	0.027	-6.81(-13.7~-1.38)
74	SLC7A1	-3.32702	-6.20717	-1.06455	0.0097	-3.33(-6.21~-1.06)
75	YY1	-3.23381	-6.6526	-0.48536	0.035	-3.23(-6.65~-0.49)
76	PCK2	-3.12085	-5.56397	-1.17701	0.0044	-3.12(-5.56~-1.18)
77	NPC2	-1.99736	-3.54009	-0.786897	0.0036	-2(-3.54~-0.79)
78	VIPAS39	4.48578	1.08975	8.74317	0.019	4.49(1.09~8.74)
79	COX5A	-1.95556	-3.42881	-0.789056	0.003	-1.96(-3.43~-0.79)
80	POLG	-2.37547	-5.05508	-0.171734	0.051	-2.38(-5.06~-0.17)
81	IDH2	-1.86825	-3.25608	-0.798227	0.0023	-1.87(-3.26~-0.8)
82	GOT2	-2.19434	-4.13161	-0.629642	0.012	-2.19(-4.13~-0.63)
83	PKD1	-2.91521	-5.95846	-0.682031	0.026	-2.92(-5.96~-0.68)
84	ABCC1	-2.62956	-5.48554	-0.20863	0.047	-2.63(-5.49~-0.21)
85	HP	1.13723	0.404406	2.07147	0.0061	1.14(0.4~2.07)
86	ALDH3A2	-5.61741	-10.4151	-1.64922	0.011	-5.62(-10.42~-1.65)
87	ACACA	-7.16336	-13.3355	-2.25682	0.0096	-7.16(-13.34~-2.26)
88	STAT3	1.14205	0.17549	2.29296	0.031	1.14(0.18~2.29)
89	BRCA1	4.23284	1.1294	8.0819	0.015	4.23(1.13~8.08)
90	ACADVL	-2.87222	-5.3385	-0.951478	0.0088	-2.87(-5.34~-0.95)
91	TP53	-2.09207	-3.80632	-0.714432	0.007	-2.09(-3.81~-0.71)
92	FASN	-5.68958	-9.8283	-2.84692	0.00094	-5.69(-9.83~-2.85)
93	SMAD4	4.36539	1.02505	8.54834	0.02	4.37(1.03~8.55)
94	SMARCA4	-4.12271	-7.24917	-1.66726	0.0031	-4.12(-7.25~-1.67)
95	LONP1	-2.51334	-4.46575	-0.960939	0.0041	-2.51(-4.47~-0.96)
96	LDLR	-3.87012	-6.82449	-1.61725	0.003	-3.87(-6.82~-1.62)
97	ACP5	-2.12936	-4.00687	-0.701296	0.0099	-2.13(-4.01~-0.7)
98	TGFB1	-3.6863	-6.89186	-1.49885	0.0057	-3.69(-6.89~-1.5)
99	CEACAM1	0.745765	0.078046	1.53595	0.04	0.75(0.08~1.54)
100	SLC1A5	-2.09122	-3.89426	-0.730831	0.0083	-2.09(-3.89~-0.73)
101	BAX	-2.32712	-4.44381	-0.653785	0.014	-2.33(-4.44~-0.65)
102	SRC	-2.37348	-4.54402	-0.639177	0.016	-2.37(-4.54~-0.64)
103	SOD1	-1.05862	-2.05573	-0.224152	0.021	-1.06(-2.06~-0.22)
104	PEX26	-7.3597	-13.3334	-2.94872	0.0043	-7.36(-13.33~-2.95)
105	HMOX1	-1.34168	-2.35188	-0.520468	0.0034	-1.34(-2.35~-0.52)
106	PLA2G6	2.81292	0.386774	5.74983	0.036	2.81(0.39~5.75)
107	MAPK1	1.91599	0.419225	3.76677	0.023	1.92(0.42~3.77)
108	SREBF2	-2.54342	-4.45778	-1.04492	0.0029	-2.54(-4.46~-1.04)
109	TYMP	-1.04958	-2.15994	-0.134361	0.039	-1.05(-2.16~-0.13)
