# Supplementary material for: Bile acid metabolism and invasion-related genes as therapeutic monitoring biomarkers in non-small cell lung cancer
Source: Discov Oncol. 2025 Nov 10;16:2075. doi: 10.1007/s12672-025-03925-x (PMC12602768; doi:10.1007/s12672-025-03925-x)
Supplement: Supplementary file 1 — Supplementary material 1. [file 12672_2025_3925_MOESM1_ESM.zip › 5-SupplementaryTable/Table S2.IRGs.xlsx]

## Sheet: Sheet1
Gene Symbol
MIIP
TIAM1
MMP2
SCAI
MIEN1
MMP9
AKT1
RAC1
TP53
CDH1
CTNNB1
RHOA
EGFR
MET
PTEN
MMP14
TIAM2
STAT3
ITGB1
BSG
ERBB2
SRC
PLAU
MAPK1
NOTCH1
TGFB1
PTK2
TWIST1
VEGFA
BRAF
PIK3CA
MMP1
HIF1A
KRAS
HPSE
RECK
TIMP2
CD44
CXCR4
TERT
PAK1
HGF
ZEB1
SNAI1
EGF
CDKN2A
TIMP1
JUN
CXCL8
HRAS
SNAI2
CDC42
CTTN
SMAD4
PLAUR
IL6
TUG1
MMP13
CXCL12
MMP7
MYC
KISS1
ESR1
NFKB1
HSP90AA1
EZH2
FLT1
NRAS
MRI1
MAP2K1
ITGA3
SLC4A1
CTSB
KIT
NFE2L2
HSPA5
FAP
CAV1
FGFR2
FBXW7
SPARC
YAP1
VIM
MTOR
PTGS2
ROCK1
RB1
CCND1
PIK3CG
SMO
SERPINB5
GNAS
VEGFC
ALK
EP300
ATM
JAK2
IGF1R
SMAD2
ITGA5
FGFR1
NME1
S100A4
ETS1
AKT2
MAPK3
FOXM1
PRKD1
USP8
IQGAP1
BIRC3
PLG
TNF
SPP1
BCL2
CDH2
MMP3
SP1
SERPINE1
IDH1
PDCD4
ZEB2
TIMP3
MUC1
FN1
AIP
FOXC1
PXN
FGF2
ITGA6
NTRK2
DPP4
PKM
FSCN1
ARHGEF2
PARD3
LRRC56
EZR
XIAP
FGFR3
PTCH1
MAPK14
MAPK8
BIRC5
MTDH
CD274
CSF1R
ERBB4
ROCK2
SOX9
MAP2K2
CDKN1B
NIBAN2
SMAD3
CREBBP
RUNX2
PTHLH
NGFR
ING1
ANXA2
CCL2
MMP8
MDM2
LGALS1
CLTC
PRKCA
MINPP1
TPM3
BMI1
BRD4
TNFRSF10B
GSK3B
KRT7
ILK
HMGA2
NEDD9
PDPN
B2M
ITGAV
IL1B
CEACAM1
RHOC
RAD51
AGAP2
PPP2R1A
CD36
IDH2
TP63
PGR
PPARG
AXL
YWHAE
DNMT1
CDKN1A
ING3
MITF
ICAM1
CALR
TPM4
ST14
NLRP7
PTK2B
CCR7
RHOD
AR
HMGB1
KDR
BRCA2
SOX2
IGF1
DDR1
PRKCI
LPAR1
POSTN
ARHGDIA
MKI67
EPHA2
MMP16
SOX4
BDNF
RUFY3
EGR1
MTA1
SIRT1
IL17A
EFNB1
PTK6
DKK1
PRKCE
GNA12
FGF7
ETV4
CTNND1
DPYD
MMP26
RANBP2
NOD2
NTRK1
CD151
KISS1R
TLR4
FOXE1
NFKBIA
GATA3
H3C11
BCL10
DEFA6
TGFA
CTSL
AMFR
CXCL5
ITGB4
NUAK1
CCL5
CCNB1IP1
PCNA
GLI1
LGALS3
F2R
CYFIP1
RASA1
RELA
WNT5A
CNMD
KLF4
KRT20
AKT3
GPR101
TGFBR2
IFNG
LOX
SLC2A1
FOXP1
F5
ARF6
ITGB3
CDC73
VTN
METTL3
CHI3L1
MIF
IL10
LATS2
E2F1
MYH9
CSPG4
U2AF1
TRPV4
HSPB1
SASH1
HSP90AB1
PLK1
CARS1
GNA13
SMARCA4
TLR2
NCR1
AURKA
DDR2
SFPQ
EFNB2
PLCG1
RPS6KB1
ITGB6
PECAM1
NCAM1
CXCR2
MCAM
PTTG1
DEFA5
LAMC2
NLRP3
STK11
CEACAM6
CARD9
RET
BCL2L1
CXCL1
CTSD
TFPI2
TGFBR1
MMP10
PIK3R1
FOSL1
PTCH2
CDCP1
CEMIP
MALT1
THBS1
CD82
PEBP1
HAUS1
ACTN4
PTP4A3
BRCA1
TYMP
CCN2
KHDC3L
ADAM17
BCAR1
MACC1
S1PR1
HDAC1
FOXP3
CASP3
CORIN
ADAM10
ANGPTL4
CDK1
EPAS1
NDRG1
ESR2
YBX1
POU5F1
F3
XBP1
AREG
SDC1
NBN
GNAI2
EIF4E
HLA-G
PVR
PPIA
CCR9
CDH23
SLC22A18
NRG1
C1QBP
MEN1
TRAF6
FOXO1
NTRK3
CCNB1
IRX2
LCN2
BIRC2
IGF2BP3
KRT19
CD24
IL1A
SALL1
ACKR3
YY1
F2RL1
NRP1
SMAD7
SRGAP1
STAT1
KRT18
CHGA
CFL1
SSTR5
TRIO
NGF
NPM1
MAP3K8
BCOR
FPR1
BAX
TNC
SCRIB
CA9
DIAPH1
EPHB4
FOS
PIK3CD
ABL1
LIMK1
IL32
FURIN
HTRA3
FOXO3
MMP11
ERBB3
FGF9
ARF1
FBLN1
EPCAM
PROM1
RAP1A
S100A9
VAV2
LDHA
MMP12
AFP
KDM1A
ROBO1
S100A11
RACK1
ENO1
IGFBP2
CDKN3
ITGA1
TGFB2
ALCAM
S100A8
HMGA1
NANOG
PIBF1
KLK6
ITGA2
SALL4
FGF10
CD276
CLDN7
ENG
PALB2
STMN1
HSPG2
CRMP1
NISCH
CDK6
HLA-C
YWHAZ
MEI1
TOP6BL
ADAM9
LASP1
EFNB3
CSF1
COL1A1
CRP
SLC9A1
ANO1
ESRRA
EPS8
PODXL
FGF1
KLK7
LOXL2
CD34
IL11
RPSA
ANXA1
LEP
PIK3CB
WT1
EFNA1
PAK4
BMP2
SPHK1
HABP2
LGALS8
FLT4
WNT1
TLR9
ALDH1A1
NT5E
RUNX3
JUP
FGF19
CEACAM5
SEMA5A
WASF3
BMP6
HMOX1
PLAT
CXCL10
FGF3
FGF13
RASSF1
BCAR3
ACE2
PAPPA
SOCS1
SHH
SKP2
HOXD10
CCN1
S100A7
PKN2
TJP1
ACTB
SEMA3G
FOXA1
HDAC9
CADM1
CCL18
MUC2
CDK4
EFEMP1
FASN
TRAF2
MSN
CGB3
SEMA3C
TXN
SATB1
PDGFRA
PARP1
ALB
STAT5A
L1CAM
FGD4
LRP1
CLDN1
F7
MST1R
MAP2K3
ACTR3
E2F3
CCR1
MIB2
ROR1
MYB
AGER
CHEK2
RAB5A
PRKCB
CDKN1C
TGM2
CDH5
CRK
CCNH
LATS1
CTNNA1
EPHB6
MUC4
PLD2
CSF3
GAPDH
ODC1
GPER1
PRSS2
ELMO1
TFF3
DNM2
ANXA5
UCHL1
SLIT2
DICER1
PDGFRB
ZKSCAN1
CARD11
MUC5AC
BECN1
ANPEP
KRT14
CDH3
PRL
EDN1
SETD2
APC
GRB2
TRPM7
NDRG2
IGH
CCDC134
SOX10
AHR
GYPC
EWSR1
VEGFD
HSPD1
ASAP3
ERLEC1
GSN
SCGB1D4
IRS1
FGF14
RHOB
GRP
SATB2
CASP8
KLF8
WWTR1
CDK2
WNK1
WASL
DLC1
TNFSF11
SP100
DNMT3B
SQSTM1
CD55
RAN
VCAM1
CD9
PTGER4
BTRC
MLH1
PGF
HBEGF
NANOS1
GRN
SPOCK3
B3GNT7
IGF2
EFNA5
ZFR
ZMYND8
BAP1
TGIF1
FGFR4
TP73
TET1
MUC16
VASP
MFSD1
KRT5
ACTR2
GAB1
CXCR3
ID1
CCR5
MYCN
PTPRK
CCNA2
KLF6
PFN1
CTHRC1
CREB1
EPHB2
CERS2
ECT2
PLXNB3
PPP1R9B
USP9X
PEG10
ABCB1
FGF8
CXCL9
EPB42
NUTM1
INSL6
C10orf105
NUTM2B
NUTM2E
RAF1
S100P
PARK7
DKK3
HDAC3
ELAVL1
KLF5
CAPN2
ASAP1
KLF9
DLG5
YTHDF3
HSP90B1
WTAP
HDAC6
ADGRE5
CGA
ITGB2
PLEK
CSN1S1
SYT7
EDNRA
TRIM28
PCLAF
TMEFF2
ADAM12
GLI2
SERPINA5
ENAH
TFAP2A
TPD52
MTSS1
CLCA2
DNMT3A
CCDC88A
NDUFAF4
TLN1
MAPK7
GOLM1
MCL1
TFF1
KDM5D
ARHGDIB
EPSTI1
BMP4
NES
VHL
PIP
DEFB4A
EFNA4
KIDINS220
ABCG2
GSTP1
FDCSP
TM4SF1
CBL
TACR1
MME
PRKCZ
ZBED3
CLDN4
LPAR2
MGMT
BRINP3
FLNA
CD47
GMPR
SEC11A
LEF1
GDF15
ASIC1
IL6R
LTF
IGFBP3
CUL3
HDGF
FGF5
HNRNPK
TCF7L2
SDCBP
SERPINB2
NTN1
MRE11
PRKDC
HSPA8
ENPP2
SPOP
FASLG
CAP1
RAB23
DAB2IP
MSH2
PLD1
MGLL
NKX3-1
IKBKB
SPRY2
FGF18
CFHR1
IL15
MAP3K11
GJA1
STAT5B
ANGPT2
PRDX1
MTA2
THBS2
FERMT2
ATOSA
CDH11
ALKBH5
RBX1
SMURF1
CDC20
ADAMTS13
IL33
SETDB1
FOXK1
KRT8
FAT1
SYP
CSF2
SFRP1
MAPK9
NODAL
F2
EXOC7
RAP1GAP
UHRF1
NOTCH2
SOD2
CPQ
DDX5
PRMT7
ARID1A
PRKCD
SMARCB1
PHLDA2
SOCS3
PIM1
RAB27A
TACSTD2
LMLN
IGF2BP2
FYN
CYCS
LRP6
GPC6
VIL1
APELA
PTBP1
IL4
RND3
SPAM1
FGF22
JAG1
VEGFB
CDK5
MRC2
STC2
THBD
TYMS
STIM1
TSPAN8
PDPK1
NFATC2
DHRS2
ACTC1
GZMB
SIX1
HOXB7
SERPINA3
CXCR1
CLDN3
VCAN
CXADR
SYK
NTF3
S1PR3
WASHC1
MVP
AJAP1
CRKL
CUL4A
PTGER2
CDK14
MUC6
CCR2
MAP7
JAK1
CXCL14
CUL4B
HGFAC
FOXQ1
PACSIN3
SPINT2
TPX2
MRTFA
ARHGEF7
HMGN5
SRF
FGF12
SERPINA1
IBSP
AQP1
KLK3
PAK2
NOS2
BAG3
RAP2B
SNAP23
BMP7
FOXC2
TNFRSF12A
COL4A1
COL2A1
MSLN
TRIM44
TMSB4X
GNRH2
GDNF
GOLPH3
LYPD8
CDH17
EIF2AK3
PTP4A1
SPDEF
CCL20
CGB5
S100A10
GNAQ
RUNX1
CASP9
PTPN11
IL2
EPOR
ACTN1
CDX2
FHIT
G6PD
NEU1
LOXL4
PAK5
RAB22A
CD80
TMPRSS4
IDO1
DDX3X
G3BP1
SPOCK1
NPPA
LSR
MGAT5
CLIC1
PGK1
HTRA1
MSI2
CR1
PRKACA
WNT3A
ADM
VCL
PTPN1
ADAMTS1
FUT4
BCL6
NR2C2
DVL3
NET1
SDC4
ITGB5
CCR6
PPM1A
GAB2
WFDC2
HOXA10
CD74
SULF1
CDC42BPA
DACH1
PTGS1
MAP3K14
HOXA1
EIF5A2
FH
GYPA
RARS1
HAVCR2
PTX3
AQP3
ACKR1
NONO
CCNA1
RIPK1
RPL4
SH3PXD2A
EPHA1
HDAC2
FAS
TGFB3
SLC3A2
PCBP1
CXCR5
CYP1A1
TEK
ARHGAP35
CSK
ABL2
CEP55
SFN
NOX4
USP22
IL21R
ALDH2
EPHA3
FBLN5
SMYD3
FZD7
RAB7A
KIF11
IGF2BP1
CX3CL1
CAPNS1
TRAF4
TINCR
EFNA3
DEK
NR5A2
ROR2
IFITM1
FNDC3B
ILF2
CALCA
CALB2
CSNK2A1
NRP2
AHNAK
FGF4
AQP4
TLR8
RAC3
WEE1
NOS3
TRAF3
PIK3R3
ING5
MMP25
HNRNPA1
DCLK1
TBX3
SCAND3
ABCC1
FLOT2
ABI1
CD68
TOP2A
FADD
ALDOA
SLC16A1
HPN
FOSL2
CIP2A
STUB1
CBS
XRCC1
LGMN
PROX1
ZBTB7A
PKD1
NHERF1
AGO2
CRIPTO
KRT10
KIF20A
QSOX1
HOXC10
ITGA4
HAS2
BTG2
COL1A2
KRT1
LIN28A
CAPG
IRS2
EFNA2
CALD1
PRMT5
SOD1
BAIAP2
MAP4K4
CFLAR
HOXB13
IL24
MPRIP
CXCR6
ATF4
DOCK1
GAS6
JUNB
PTN
KLF17
TNFRSF10A
PARD6A
CTSK
HSPA4
PSAP
PAX8
PRPF19
RDX
HNRNPA2B1
PDK1
CUX1
CST6
CLDN6
KEAP1
YWHAQ
NFIB
MAP1LC3B
ATF2
MAPK10
ST6GAL1
BACH1
PTPRC
IFI27
GPC3
GNRHR
UBE2T
BCL2L2
IGFBP5
TRIP13
LIF
TNK2
CCN3
MYO1B
ECE1
TGFBI
SLPI
SIRT2
WASF2
NFATC1
PIGR
TSPAN1
DIXDC1
ERN1
UCHL5
ARG1
CDKN2B
NOTCH3
NF2
CUL1
SERPINF1
TRIM29
CXCL16
FTO
STIP1
RPS3
SPINK1
DNAJB4
MYO1C
SUMO1
CLU
ECM1
PIK3C3
P4HB
EEF2K
FABP5
ING4
SOX7
PKN1
SCGB1A1
USP7
LGR5
SREBF1
TUBB3
CTBP2
NR4A1
DUSP1
BLACAT1
BRMS1
HSPA9
PRKAA1
CAMP
ENO2
TNFSF10
MEST
FGF11
IL22
HUWE1
UBC
EPO
PBK
ACADVL
TYR
PPFIBP1
PTAFR
HNRNPM
TAGLN2
PEA15
MAPKAPK2
SOX5
DHX9
ELK3
NUPR1
PEAK1
SRA1
CD99
EHMT2
CRABP2
RAP2A
CCL25
NUSAP1
RPA1
PCDH10
CHUK
TUBB
HSF1
EEF1A1
ELN
SND1
RNPEP
TRIM21
LYVE1
XRCC2
STARD13
TUBA1B
OSM
ERG
GJB2
INHBA
RAC2
ROS1
STYK1
IKBKG
BCL9
TMPRSS11A
GPI
SNCG
MYLK
YWHAG
OGT
ITGB8
PBX3
ADAMTS5
TRIM25
LRP4
NAMPT
PIN1
ETV5
SPRY4
SEPTIN7
LNPEP
SOX1
TLR3
HMGCR
ETV1
SLC7A11
HOXA9
TIMP4
GRPR
PDCD1LG2
ZG16B
CEBPB
NCL
GPNMB
PPM1B
TXNIP
CTLA4
CDCA5
S1PR2
SUZ12
GNRH1
IQSEC1
PLXNB1
E2F5
MAP1LC3A
GATA6
MMP19
CLCN3
ADAM8
HK2
NUMB
FUS
SLC7A5
TYRO3
GLS
GFRA4
POLI
FMN1
MYD88
AGR2
METTL14
SCN5A
CTSS
COL11A1
UBE2C
TNFSF12
ITSN1
MPP1
CCT8
SPAG9
SDC3
TGFBR3
CCN4
NMI
BATF2
SPRR2A
MYH11
PRRC2B
NDUFA13
PLEC
GRB7
KITLG
CCL21
DAAM1
ETS2
ARHGAP24
FOXD3
TFAP4
DAPK1
PRSS8
SIRT6
SOX18
IKBKE
PLCB4
CTSF
GDF11
RAB5C
BTC
CSNK1A1
CSNK1E
ARHGAP9
GDI2
PPM1D
CNTN1
TPT1
OCLN
RUVBL1
PCBP2
CPEB4
IL11RA
LIN28B
KIF14
SENP1
CPE
DEFB1
TFE3
TKT
TNFRSF11A
FSTL1
HNF4A
IGF2R
PRDX2
SIRT5
PRKD2
MARCKS
NUCB2
CARD10
CKAP4
TRPV6
LRRC4
UNC5A
RTEL1
PLOD2
VANGL1
CXCL13
FGF16
ZNF304
TTC9
INSR
CCND3
WASF1
KHDRBS1
FAM107A
GCM1
PLAC1
LCK
ACTA1
COPS5
EIF1AX
SDHA
ARTN
IFNA2
PIP5K1C
SERPINH1
ACP1
HAS1
CCL8
STAT6
IFNA1
KDM6B
MAP2K4
MST1
PPP1R12A
SELE
CD163
RAD50
KNG1
SPHK2
TOLLIP
HOXA11
BTG3
CST3
JAM2
CFTR
HDAC4
AXIN1
ARRB1
RHOH
S100A6
PXDN
H3-3B
VDR
P2RX7
SEMA3A
GADD45A
RICTOR
SRSF1
KLF2
IL13RA2
KCNH2
ACTL6A
RAB14
PIEZO2
RRAS
TMEM207
DSP
PRNP
HES1
HNRNPD
PFKFB3
KDM3A
CDH20
ARHGAP12
MS4A12
DNAI3
TLNRD1
PTH1R
TAGLN
HOXB5
SPINT1
PAX2
CPB2
PABPC1
EPB41L3
CUL7
ELF3
RAB25
TNFAIP8L2
MMP15
CD46
H3-7
LAMA4
TSG101
AIM2
ESRP1
SEPTIN2
STOML2
CYP27A1
NR2F2
NCOA3
CCR3
SERPINE2
ATAD2
TRIM59
PPP3CA
CD40
RARA
ID2
ANOS1
SGK1
TNFRSF1A
PPP1CA
CSF3R
GFRA1
FPR2
SOAT1
NFAT5
SLC16A4
SIM2
CD4
IL3
CHKA
CORO1C
NKD2
KRT17
ORAI1
PDIA3
PDGFD
TSLP
FABP7
MAGED1
CBLL1
UBAP2
ATIC
GPT
VCP
BIRC7
EPHA4
FXR1
NID1
LCP1
EGFL7
MUC15
NR1H2
XRCC5
IGFBP1
INS
THRB
UQCRC1
STK38
RNF213
RRBP1
YES1
BST2
UNC5B
VTCN1
CTBP1
CCND2
NEDD4
KPNA2
FMNL2
ILF3
S100B
CAMK2G
RAD51C
KLK14
SH2D3C
STK39
CSE1L
KRT15
RILP
FOXA2
DNM1L
INPPL1
CCL7
FOSB
WNT11
CCL3
RAB27B
PDCD1
PREX1
RASAL2
MPL
KRT13
F11R
ACVR1B
CD81
BDKRB2
HNRNPC
DDX17
TOM1
NF1
CSTA
IL18
CD209
LIFR
ATF1
AMBP
NNMT
TUBB4B
ACVR1C
ADM2
ATP1A1
ELANE
MAP3K7
PRRX1
SPAAR
NKX2-1
AGTR1
CAT
XPO1
CEBPA
ARHGAP1
P4HA2
RIPK4
JARID2
TNFRSF6B
SOX11
F2RL2
SMTN
MAP2
FZD9
NRDC
IL27
DMBT1
FGF17
FGF6
FGF20
BCDIN3D
MYOD1
HMGB3
ESM1
PPARGC1A
PRDX6
FOXP2
USP10
EIF6
PREX2
AMOT
FAT4
SPAG5
CD86
CCKBR
DSG2
LAMA3
GAST
SFRP2
ATF3
MCF2L
ACAN
UBE3A
ACTG1
TPI1
P2RY2
NPEPPS
COL10A1
BCLAF1
KLF7
NLRC5
ARL6IP5
IL5
LEPR
NEK2
IRF1
TMPRSS2
VAV3
HOXB9
MZF1
CAV2
GIT2
ANK3
TFAM
TGFB1I1
TFAP2C
TRPV2
CADM2
PDIA6
B4GALT3
EIF3D
MMP28
CDH13
EEF1A2
XRCC6
HNRNPU
NEBL
SEPTIN11
KAT2B
GH1
DES
EML4
H3C12
TRPV1
NUCKS1
CDC25A
KDM4A
FERMT1
HTATIP2
TNS4
LVRN
DVL2
SOST
BAMBI
HAX1
PLEK2
VWF
PRF1
AURKB
PRMT1
DCN
FHL2
ETV7
ELK1
HYOU1
ARRB2
ADAM19
EDN2
TP53BP2
FOXF2
FOXN3
NCKAP1
TRIM26
SDC2
GIT1
DDB1
KPNB1
RPS6
PFN2
LAMB3
PLCD1
MAP1B
APOA1
TTN
EPHA7
HMOX2
EFEMP2
POU3F2
KIF4A
SH3KBP1
LRIG3
SKA3
GYPB
LAMP2
RACGAP1
LPAR3
ARPC2
ADAMTSL1
SEPTIN9
TRO
NCOA4
PGAM1
LMNA
ADAR
HIPK2
CCT3
KRT9
RPN2
PEBP4
CFH
NEO1
SH3GL3
ARPC5
TRIM11
TRIP6
KAT2A
MLANA
RHOG
PAX6
FUT8
S100A2
DKK2
SOCS5
S100A14
CD28
CYP2C9
GPT2
CCK
TFG
EDNRB
EDN3
ALDH1A3
TRADD
GPC5
IL37
TNKS1BP1
SKA2
VWCE
AQP5
TCF4
SETD7
FRK
PTK7
WIF1
MAP4
TMEM8B
SLC38A2
ANXA3
EBAG9
GLB1
NEFL
FUT6
GPX2
ALX1
CACYBP
LARP4
ITGBL1
TMEM45B
ARSB
NLRP6
CDC42BPG
IFI35
ARMC12
WNT7A
CYLD
TUFM
DBN1
HMGB2
DUSP4
GBP1
NOVA1
NAT10
HBP1
COL4A2
HYAL2
DLL4
FIP1L1
RUNDC3B
TAP1
CLEC7A
APOH
RPS27
LY6D
MAP3K1
STK4
TPM1
DDIT3
GANAB
TCP1
CEACAM3
PPP1R13L
RAB10
SMARCA5
CCNG2
HOXC6
CDK5RAP3
PLAC8
HTRA4
GLI3
HK1
DKC1
TDO2
IRF2
MBD2
SERPINB1
ADI1
SCUBE2
RABL3
E2F8
ING2
IQANK1
PRAME
FZD1
BMX
TRPM8
ATP6AP2
MAP3K20
PSMA3
TTBK2
GRINA
IGFL3
ZNF594
ZNF736
MAP1LC3C
RASGRF1
COL3A1
CDK9
THY1
AMD1
OCIAD2
NR3C2
PPP2R2A
TCF3
ATP5F1B
HNRNPH1
HOXA5
MGAT3
RPS4X
ZFX
PPARD
VRK2
KIF3A
RBM14
ANXA4
SNRNP70
TRIB2
S100A13
TNFRSF1B
ACVR2A
CRYAB
GALNT2
SMAD1
TCF12
EIF4B
ARHGAP5
EREG
SPARCL1
CCT6A
G3BP2
OLFM4
TNFAIP8
TOP1
DUSP5
ARID2
PEG3
HYAL1
EIF4A3
CHL1
SLC34A2
DDAH1
CLDN10
ARL2BP
ILRUN
INSL4
UNC119
CLEC6A
RORA
CTSH
SIAH1
NOX1
ASPN
PALLD
RBMX
RGS4
CCL19
NLK
RPL29
RPL7
FUBP1
LRG1
DUSP19
KLF12
GDI1
PDGFA
CD2
IL13
NRF1
SMC1A
ABCC4
FKBP4
MATK
UGGT1
DTX2
NUF2
XPOT
SNRPA1
NEK5
ALOX5
APOE
LYN
PLA2G2A
C5AR1
SOCS2
CAPN1
GATA2
MAP3K3
ALOX12
COX5A
GAL
SKI
LAP3
PTPN14
THBS4
HNRNPR
SEMA3F
LRIG1
AFAP1L2
KIF18A
ANXA10
RAB11FIP1
RHBDD1
CDC27
TENM1
USP17L2
FOXR2
TPO
MCM2
TWIST2
BMPR2
SIRT3
CNR1
MCM3
VAV1
RTN4
NEUROD1
CDC42BPB
PIWIL1
KRT2
LGR4
PARVA
TNFRSF19
LPCAT1
GKN1
SCARA5
UFL1
WRN
KIF26B
PDGFB
SEMA4D
PROK1
ABCB5
ALPG
NME7
TLE5
DKK4
TMEM45A
CD8A
TUBA1A
SORT1
DOCK2
DDX1
ESRRG
SSBP1
TCF7
PSCA
CXCL3
CBX7
EMP1
FNDC5
TRIM14
USP39
GYPE
HLA-B
CCNE1
GFAP
NTSR1
CCL4
CCN5
PIK3C2A
PF4
IGFBP7
MCM7
SERBP1
KAT5
RPL11
PTPRA
PIAS3
ATXN2L
DSPP
TCF21
IGHG1
TRIM65
GTSE1
TROAP
ECRG4
CXCL2
CELF1
ATAT1
ARHGEF4
ENPP1
SLC25A12
ACOX1
RAD54L
AQP2
IL9
GTF2I
GRHL2
RPS6KA3
IL1RN
SHC1
CXCL6
FKBP5
[truncated: 8,870 more rows]
