# Supplementary material for: Bile acid metabolism and invasion-related genes as therapeutic monitoring biomarkers in non-small cell lung cancer
Source: Discov Oncol. 2025 Nov 10;16:2075. doi: 10.1007/s12672-025-03925-x (PMC12602768; doi:10.1007/s12672-025-03925-x)
Supplement: Supplementary file 1 — Supplementary material 1. [file 12672_2025_3925_MOESM1_ESM.zip › 5-SupplementaryTable/Table S3.BAM&IRGs.xlsx]

## Sheet: Sheet1
BAM&IRGs
NR1H2
NR1H4
NR1I2
FDX1
FABP6
HSD11B1
FGF19
NR0B2
FGFR4
CYP3A4
GGT1
HMGCR
ESRRB
NR1H3
VDR
ATF3
AMACR
ALDH2
EHMT2
ACOX1
CYP27A1
HSD17B4
ABCD1
ABCD3
PEX1
PEX2
PEX5
AGPS
PEX14
PEX19
TRIM37
PEX10
PEX26
SUGCT
NR5A2
SLC27A2
HNF4A
PPARGC1A
PPARA
NR1I3
GPBAR1
UGT1A1
RORA
SLCO1B1
CYP39A1
AHR
SREBF1
FOXA2
HNF1A
NPC2
SLCO1A2
UGT1A3
CTNNB1
TGFB1
FOXO1
NFE2L2
SMARCA4
APOA1
CREB1
GUSB
LRRK2
SERPINA1
SIRT1
ABCA1
ABCC2
YY1
SCARB1
CNR1
MS4A1
PCK2
SCP2
SLC25A13
TKT
ABCC3
ADH5
AKR1C2
APOC3
CEBPB
IL18
NCOR1
SLCO1B3
SPP1
TXNRD1
EIF2B5
SREBF2
FABP1
GCG
ATP8B1
KLB
SPINK1
HHEX
APOM
S100P
CXCL14
AASS
ABCB1
ABCB11
ABCC1
ABCC11
ABCC4
ABCG2
ABHD5
ACACA
ACADM
ACADSB
ACADVL
ACAT1
ACOX3
ACP1
ACP5
ADIPOQ
AFP
AKR1A1
AKR1C1
AKR1C3
AKR1C4
AKT1
ALAD
ALAS1
ALB
ALDH1A1
ALDH3A2
ALDH9A1
ALOX5
ALPP
ANPEP
APC
APOB
APOC2
APOE
APP
AR
ARG1
ASAH1
ASIC1
ASL
ASPA
ASPH
ASS1
ATM
ATP7B
BAX
BCL2
BGLAP
BRAF
BRCA1
BRCA2
CA2
CASP3
CASP8
CASP9
CAT
CBS
CCK
CCL2
CCND1
CD36
CD4
CD44
CDH1
CDKN1A
CDKN2A
CDX2
CEACAM1
CEACAM5
CES1
CFTR
CHAT
CHGA
CNBP
COX5A
CP
CPOX
CPS1
CPT1A
CPT2
CRABP1
CRABP2
CRP
CTH
CXCL8
CYCS
CYP1A1
CYP1A2
CYP2C19
CYP2C8
CYP2C9
CYP2E1
CYP2J2
DBT
DCDC2
DHFR
DHRS9
DLAT
DLD
EGF
EGFR
EHHADH
ENPP2
EPHX1
EPHX2
ERBB2
ESR1
ETFA
ETFDH
F2
FABP12
FABP3
FABP4
FABP5
FADS1
FAS
FASN
FBN1
FDFT1
FGF1
FGFR2
FH
G6PC1
G6PD
GABBR1
GABRD
GAD2
GAST
GATAD1
GFAP
GHRL
GLS
GLUD1
GLUL
GNE
GOT2
GPT
GSTP1
HADH
HADHA
HADHB
HAL
HBB
HCAR2
HDAC9
HGF
HIF1A
HLA-B
HLA-DQB1
HMGCL
HMOX1
HNF1B
HP
HRAS
HSD17B10
ICAM1
IDH1
IDH2
IFNG
IGF1
IGF2
IL10
IL1B
IL6
IL6R
INS
IRF5
JAG1
JAK2
JUN
KRAS
KRT19
KRT20
KRT7
KYNU
LAMP2
LBR
LDLR
LEP
LIPA
LIPE
LIPF
LIPG
LONP1
LPL
MAOA
MAPK1
MAPK14
MAPK3
MAPK8
MAT1A
MCCC1
MCL1
MET
MKI67
MLH1
MME
MMP2
MMP3
MMP9
MMUT
MPO
MT-CO1
MTHFR
MTOR
MTTP
MUC1
MUC4
MUC5AC
MUC6
MYC
MYO5B
NCAM1
NCOA1
NEU1
NOS3
NOTCH1
NOTCH2
NPC1
NR3C2
ODC1
OGDH
OTC
PC
PCCA
PCK1
PDHA1
PDHX
PFDN6
PKD1
PKHD1
PLA2G1B
PLA2G2A
PLA2G4A
PLA2G6
PLAU
PML
PNPLA2
POLG
POMC
PON1
PPARD
PPARG
PRKCA
PRPS1
PSAP
PTEN
PTGS1
PTGS2
PTPN3
RAF1
RARA
RARB
RARG
RXRA
RXRB
SCD
SLC10A7
SLC16A1
SLC16A3
SLC17A5
SLC1A2
SLC1A5
SLC1A7
SLC25A20
SLC27A4
SLC27A6
SLC2A1
SLC38A1
SLC3A2
SLC45A2
SLC4A1
SLC6A14
SLC6A15
SLC6A19
SLC6A3
SLC7A1
SLC7A5
SLC7A7
SLC7A8
SLC7A9
SMAD4
SMPD1
SMPDL3B
SOD1
SP1
SPARC
SPIB
SRC
SST
STAT3
SUCLG1
SULT1A1
TAT
TH
TIMP1
TJP2
TLR4
TNF
TP53
TPH1
TTR
TYMP
UCP2
UGT1A10
UGT1A9
UGT2B7
USP53
VEGFA
VIM
VIPAS39
XDH
