# Supplementary material for: Bile acid metabolism and invasion-related genes as therapeutic monitoring biomarkers in non-small cell lung cancer
Source: Discov Oncol. 2025 Nov 10;16:2075. doi: 10.1007/s12672-025-03925-x (PMC12602768; doi:10.1007/s12672-025-03925-x)
Supplement: Supplementary file 1 — Supplementary material 1. [file 12672_2025_3925_MOESM1_ESM.zip › 5-SupplementaryTable/Table S1.BAMRGs.xlsx]

## Sheet: Sheet1
Gene Symbol
CYP7A1
NR1H2
NR1H4
NR1I2
FDX1
FABP6
MALRD1
BAAT
HSD11B1
SULT2A1
ARV1
FGF19
NR1D1
SLC27A5
NR0B2
FGFR4
CYP3A4
GGT1
HMGCR
CYP7B1
ESRRB
NR1H3
VDR
ATF3
AKR1D1
LMF1
AMACR
ALDH2
MVK
EHMT2
PCTP
ACOX1
CYP27A1
HSD17B4
ABCD1
AGXT
GNPAT
ABCD3
PEX1
PEX2
PEX5
PHYH
AGPS
EBP
PEX14
PEX19
PEX7
PEX3
TRIM37
PEX10
PEX26
PEX6
DYM
PEX11B
PEX13
PEX12
PEX16
SUGCT
ACOX2
CYP8B1
NR5A2
SLC27A2
SLC10A1
SLC10A2
HNF4A
PPARGC1A
PPARA
NR1I3
GPBAR1
UGT1A1
RORA
SLCO1B1
CYP39A1
AHR
SREBF1
FOXA2
HNF1A
NPC2
RORC
ABCG8
GBA2
HSD3B7
FGF21
SLCO1A2
UGT1A3
FDX2
CTNNB1
TGFB1
FOXO1
NFE2L2
SMARCA4
APOA1
CREB1
GUSB
LRRK2
SERPINA1
SIRT1
ABCA1
ABCC2
YY1
ABCB4
SCARB1
CNR1
MS4A1
PCK2
SCP2
SLC25A13
TKT
ABCC3
ABCG5
ADH5
AKR1C2
APOC3
CEBPB
IL18
NCOR1
SLCO1B3
SPP1
TXNRD1
EIF2B5
PIP4K2A
SREBF2
FABP1
GCG
PAPSS2
ATP8B1
FABP2
KLB
SPINK1
HHEX
APOM
CYP3A7
S100P
CXCL14
PPP1R3B
AASS
ABCB1
ABCB11
ABCC1
ABCC11
ABCC4
ABCC8
ABCD2
ABCG2
ABHD5
ACAA1
ACACA
ACADL
ACADM
ACADS
ACADSB
ACADVL
ACAT1
ACOT8
ACOX3
ACP1
ACP5
ADIPOQ
AFP
AKR1A1
AKR1C1
AKR1C3
AKR1C4
AKT1
ALAD
ALAS1
ALB
ALDH1A1
ALDH3A2
ALDH9A1
ALOX5
ALPP
ANPEP
APC
APOB
APOC2
APOE
APP
AR
ARG1
ASAH1
ASIC1
ASIC5
ASL
ASPA
ASPH
ASS1
ATM
ATP7B
ATP8B1-AS1
AUH
BAX
BCL2
BGLAP
BRAF
BRCA1
BRCA2
BTD
C1QTNF3-AMACR
CA2
CASP3
CASP8
CASP9
CAT
CBS
CCK
CCL2
CCND1
CD36
CD4
CD44
CDH1
CDKN1A
CDKN2A
CDX2
CEACAM1
CEACAM5
CEL
CES1
CETP
CFTR
CHAT
CHGA
CNBP
COX5A
CP
CPOX
CPS1
CPT1A
CPT2
CRABP1
CRABP2
CRP
CTH
CXCL8
CYCS
CYP1A1
CYP1A2
CYP2C19
CYP2C8
CYP2C9
CYP2D6
CYP2E1
CYP2J2
DAO
DBT
DCDC2
DHFR
DHRS9
DLAT
DLD
DNAJC19
EGF
EGFR
EHHADH
ELOVL1
ELOVL4
ENPP2
ENSG00000254131
EPHX1
EPHX2
ERBB2
ESR1
ETFA
ETFB
ETFDH
F2
FABP12
FABP3
FABP4
FABP5
FADS1
FAH
FAS
FASN
FBN1
FDFT1
FFAR2
FGF1
FGFR2
FH
G6PC1
G6PD
GAA
GABBR1
GABRA2
GABRA5
GABRB3
GABRD
GAD2
GAST
GATAD1
GBA
GCDH
GCH1
GFAP
GHRL
GLS
GLUD1
GLUL
GLYAT
GNE
GOT2
GPR35
GPT
GSTP1
HADH
HADHA
HADHB
HAL
HBB
HCAR2
HDAC9
HGF
HIF1A
HLA-B
HLA-DQB1
HMGCL
HMOX1
HNF1B
HP
HRAS
HSD17B10
HSD3B1
ICAM1
IDH1
IDH2
IFNG
IGF1
IGF2
IL10
IL12RB1
IL1B
IL6
IL6R
INS
IRF5
JAG1
JAK2
JUN
KRAS
KRT19
KRT20
KRT7
KYNU
LAMP2
LBR
LCAT
LDLR
LEP
LIPA
LIPC
LIPE
LIPF
LIPG
LONP1
LPL
MAOA
MAPK1
MAPK14
MAPK3
MAPK8
MAT1A
MCCC1
MCL1
MET
MICOS13
MIR141
MIR148A
MIR21
MIR373
MKI67
MLH1
MLYCD
MMAA
MMAB
MMACHC
MME
MMP2
MMP3
MMP9
MMUT
MPO
MT-CO1
MTHFR
MT-ND1
MTOR
MT-TL1
MTTP
MT-TP
MUC1
MUC4
MUC5AC
MUC6
MYC
MYO5B
NAGS
NCAM1
NCOA1
NEU1
NOS3
NOTCH1
NOTCH2
NPC1
NPHP3
NR3C2
ODC1
OGDH
OTC
PC
PCCA
PCCB
PCK1
PDHA1
PDHX
PFDN6
PIPOX
PKD1
PKHD1
PLA2G1B
PLA2G2A
PLA2G4A
PLA2G6
PLAU
PML
PNLIP
PNLIPRP2
PNPLA2
PNPLA3
POLG
POMC
PON1
PPARD
PPARG
PRKCA
PRPS1
PSAP
PTEN
PTGS1
PTGS2
PTPN3
RAF1
RARA
RARB
RARG
RASL12
RERE
RXRA
RXRB
SCD
SCT
SIGLEC1
SLC10A3
SLC10A4
SLC10A5
SLC10A6
SLC10A7
SLC16A1
SLC16A3
SLC17A3
SLC17A5
SLC18A2
SLC1A2
SLC1A4
SLC1A5
SLC1A7
SLC22A12
SLC22A5
SLC22A6
SLC25A20
SLC27A1
SLC27A4
SLC27A6
SLC2A1
SLC38A1
SLC38A4
SLC3A2
SLC45A2
SLC4A1
SLC51A
SLC51B
SLC6A14
SLC6A15
SLC6A18
SLC6A19
SLC6A20
SLC6A3
SLC7A1
SLC7A5
SLC7A7
SLC7A8
SLC7A9
SMAD4
SMPD1
SMPDL3B
SOD1
SP1
SPARC
SPIB
SRC
SST
STAT3
SUCLA2
SUCLG1
SULT1A1
TAT
TH
TIMP1
TJP2
TLR4
TMEM67
TNF
TP53
TPH1
TTR
TYMP
UCP2
UGT1A10
UGT1A4
UGT1A6
UGT1A7
UGT1A8
UGT1A9
UGT2B4
UGT2B7
USP53
VEGFA
VIM
VIPAS39
XDH
